# Supplementary material for: Targeting TRPC-5 Channel Inhibition to Improve Penile Vascular Function in Erectile Dysfunction
Source: Int J Mol Sci. 2025 Feb 8;26(4):1431. doi: 10.3390/ijms26041431 (PMC11855833; doi:10.3390/ijms26041431)
Supplement: Supplementary file 1 [file ijms-26-01431-s001.zip]

Archive with 2 entries (2 files):
- Suppl Fig S1 241128.pptx
- Suppl Figure S2 250131.pptx
